# Supplementary material for: A learned score function improves the power of mass spectrometry database search
Source: Bioinformatics. 2024 Jun 28;40(Suppl 1):i410–7. doi: 10.1093/bioinformatics/btae218 (PMC11211853; doi:10.1093/bioinformatics/btae218)
Supplement: btae218_Supplementary_Data [file btae218_supplementary_data.zip]

Archive with 3 entries (2 files):
- btae218_Supplementary_Data/
- btae218_Supplementary_Data/casanovo-db-supplement.pdf
- btae218_Supplementary_Data/casanovo-db.bbl
