# Supplementary material for: A learned score function improves the power of mass spectrometry database search
Source: Bioinformatics. 2024 Jun 28;40(Suppl 1):i410–7. doi: 10.1093/bioinformatics/btae218 (PMC11211853; doi:10.1093/bioinformatics/btae218)
Supplement: btae218_Supplementary_Data [file btae218_supplementary_data.zip › btae218_Supplementary_Data/casanovo-db.bbl]

\begin{thebibliography}{10}

\bibitem{bai:bipartite}
W.~Bai, J.~A. Bilmes, and W.~S. Noble.
\newblock Bipartite matching generalizations for peptide identification in
  tandem mass spectrometry.
\newblock In {\em ACM Conference on Bioinformatics, Computational Biology, and
  Health Informatics}, pages 327--336, Seattle, WA, 2016.

\bibitem{cox2011andromeda}
J.~Cox, Nadin Neuhauser, Annette Michalski, Richard~A. Scheltema, Jesper~V.
  Olsen, and Matthias Mann.
\newblock {Andromeda}: A peptide search engine integrated into the {MaxQuant}
  environment.
\newblock {\em Journal of Proteome Research}, 10(4):1794--1805, April 2011.

\bibitem{craig:tandem}
R.~Craig and R.~C. Beavis.
\newblock Tandem: matching proteins with tandem mass spectra.
\newblock {\em Bioinformatics}, 20:1466--1467, 2004.
\newblock X!Tandem.

\bibitem{diament:faster}
B.~Diament and W.~S. Noble.
\newblock Faster {SEQUEST} searching for peptide identification from tandem
  mass spectra.
\newblock {\em Journal of Proteome Research}, 10(9):3871--3879, 2011.

\bibitem{elias:target}
J.~E. Elias and S.~P. Gygi.
\newblock Target-decoy search strategy for increased confidence in large-scale
  protein identifications by mass spectrometry.
\newblock {\em Nature Methods}, 4(3):207--214, 2007.

\bibitem{eloff2023denovo}
Kevin Eloff, Konstantinos Kalogeropoulos, Oliver Morell, Amandla Mabona,
  Jakob~Berg Jespersen, Wesley Williams, Sam PB~van Beljouw, Marcin Skwark,
  Andreas~Hougaard Laustsen, Stan~JJ Brouns, et~al.
\newblock De novo peptide sequencing with {InstaNovo}: Accurate, database-free
  peptide identification for large scale proteomics experiments.
\newblock {\em bioRxiv}, pages 2023--08, 2023.

\bibitem{eng:comet}
J.~K. Eng, T.~A. Jahan, and M.~R. Hoopmann.
\newblock Comet: an open source tandem mass spectrometry sequence database
  search tool.
\newblock {\em Proteomics}, 13(1):22--24, 2012.

\bibitem{eng:approach}
J.~K. Eng, A.~L. McCormack, and J.~R. {Yates, III}.
\newblock An approach to correlate tandem mass spectral data of peptides with
  amino acid sequences in a protein database.
\newblock {\em Journal of the American Society for Mass Spectrometry},
  5:976--989, 1994.

\bibitem{ge2022deps}
Cheng Ge, Yi~Lu, Jia Qu, Liangxu Xie, Feng Wang, Hong Zhang, Ren Kong, and Shan
  Chang.
\newblock {DePS}: an improved deep learning model for de novo peptide
  sequencing.
\newblock {\em arXiv preprint arXiv:2203.08820}, 2022.

\bibitem{griss:mztab}
Johannes Griss, Andrew~R Jones, Timo Sachsenberg, Mathias Walzer, Laurent
  Gatto, J{\"u}rgen Hartler, Gerhard~G Thallinger, Reza~M Salek, Christoph
  Steinbeck, Nadin Neuhauser, et~al.
\newblock The {mzTab} data exchange format: communicating
  mass-spectrometry-based proteomics and metabolomics experimental results to a
  wider audience.
\newblock {\em Molecular \& Cellular Proteomics}, 13(10):2765--2775, 2014.

\bibitem{jin2023contranovo}
Zhi Jin, Sheng Xu, Xiang Zhang, Tianze Ling, Nanqing Dong, Wanli Ouyang,
  Zhiqiang Gao, Cheng Chang, and Siqi Sun.
\newblock {ContraNovo}: A contrastive learning approach to enhance de novo
  peptide sequencing.
\newblock {\em arXiv preprint arXiv:2312.11584}, 2023.

\bibitem{kall:semi-supervised}
L.~K\"{a}ll, J.~Canterbury, J.~Weston, W.~S. Noble, and M.~J. MacCoss.
\newblock A semi-supervised machine learning technique for peptide
  identification from shotgun proteomics datasets.
\newblock {\em Nature Methods}, 4:923--25, 2007.

\bibitem{karunratanakul2019uncovering}
K.~Karunratanakul, H.-Y. Tang, D.~W. Speicher, E.~Chuangsuwanich, and
  S.~Sriswasdi.
\newblock Uncovering thousands of new peptides with sequence-mask-search hybrid
  de novo peptide sequencing framework.
\newblock {\em Molecular and Cellular Proteomics}, 18:2478--2491, 2019.

\bibitem{keich:importance}
U.~Keich and W.~S. Noble.
\newblock On the importance of well calibrated scores for identifying shotgun
  proteomics spectra.
\newblock {\em Journal of Proteome Research}, 14(2):1147--1160, 2015.

\bibitem{kessner:proteowizard}
D.~Kessner, M.~Chambers, R.~Burke, D.~Agnus, and P.~Mallick.
\newblock Proteowizard: open source software for rapid proteomics tools
  development.
\newblock {\em Bioinformatics}, 24(21):2534--2536, 2008.

\bibitem{klammer:statistical}
A.~A. Klammer, C.~Y. Park, and W.~S. Noble.
\newblock Statistical calibration of the \textsc{Sequest} {XCorr} function.
\newblock {\em Journal of Proteome Research}, 8(4):2106--2113, 2009.

\bibitem{klaproth2024deep}
Daniela Klaproth-Andrade, Johannes Hingerl, Yanik Bruns, Nicholas~H Smith,
  Jakob Tr{\"a}uble, Mathias Wilhelm, and Julien Gagneur.
\newblock Deep learning-driven fragment ion series classification enables
  highly precise and sensitive de novo peptide sequencing.
\newblock {\em Nature Communications}, 15(1):151, 2024.

\bibitem{lazear:sage}
M.~R. Lazear.
\newblock Sage: An open-source tool for fast proteomics searching and
  quantification at scale.
\newblock {\em Journal of Proteome Research}, 22(11):3652--3659, 2023.

\bibitem{lee2024bidirectional}
Sangjeong Lee and Hyunwoo Kim.
\newblock Bidirectional de novo peptide sequencing using a transformer model.
\newblock {\em PLOS Computational Biology}, 20(2):e1011892, 2024.

\bibitem{lin:target}
A.~Lin, D.~See, W.~E. Fondrie, U.~Keich, and W.~S. Noble.
\newblock Target-decoy false discovery rate estimation using {Crema}.
\newblock {\em bioRxiv}, 2023.
\newblock https://www.biorxiv.org/content/10.1101/2023.06.18.545038v1.

\bibitem{lin:improving}
A.~Lin, T.~Short, W.~S. Noble, and U.~Keich.
\newblock Improving peptide-level mass spectrometry analysis via double
  competition.
\newblock {\em Journal of Proteome Research}, 21(10):2412--2420, 2022.

\bibitem{liu2023accurate}
Kaiyuan Liu, Yuzhen Ye, Sujun Li, and Haixu Tang.
\newblock Accurate de novo peptide sequencing using fully convolutional neural
  networks.
\newblock {\em Nature Communications}, 14(1):7974, 2023.

\bibitem{mao2023mitigating}
Zeping Mao, Ruixue Zhang, Lei Xin, and Ming Li.
\newblock Mitigating the missing fragmentation problem in de novo peptide
  sequencing with a two stage graph-based deep learning model.
\newblock {\em Nature Machine Intelligence}, 5, 2023.

\bibitem{nesvizhskii:survey}
A.~I. Nesvizhskii.
\newblock A survey of computational methods and error rate estimation
  procedures for peptide and protein identification in shotgun proteomics.
\newblock {\em Journal of Proteomics}, 73(11):2092 -- 2123, 2010.

\bibitem{park:rapid}
C.~Y. Park, A.~A. Klammer, L.~K\"{a}ll, M.~P. MacCoss, and W.~S. Noble.
\newblock Rapid and accurate peptide identification from tandem mass spectra.
\newblock {\em Journal of Proteome Research}, 7(7):3022--3027, 2008.

\bibitem{polasky:msfragger}
Daniel~A. Polasky, Daniel~J. Geiszler, Fengchao Yu, Kai Li, Guo Ci~Teo, and
  Alexey~I. Nesvizhskii.
\newblock Msfragger-labile: A flexible method to improve labile ptm analysis in
  proteomics.
\newblock {\em bioRxiv}, 2022.

\bibitem{qiao2021computationally}
R.~Qiao, N.~H. Tran, L.~Xin, X.~Chen, M.~Li, B.~Shan, and A.~Ghodsi.
\newblock Computationally instrument-resolution-independent de novo peptide
  sequencing for high-resolution devices.
\newblock {\em Nature Machine Intelligence}, 3:420--425, 2021.

\bibitem{tran2017denovo}
N.~H. Tran, X.~Zhang, L.~Xin, B.~Shan, and M.~Li.
\newblock De novo peptide sequencing by deep learning.
\newblock {\em Proceedings of the National Academy of Sciences of the United
  States of America}, 31:8247--8252, 2017.

\bibitem{puyvelde:comprehensive}
Bart Van~Puyvelde, Simon Daled, Sander Willems, Ralf Gabriels, Anne Gonzalez~de
  Peredo, Karima Chaoui, Emmanuelle Mouton-Barbosa, David Bouyssié, Kurt
  Boonen, Christopher~J. Hughes, Lee~A. Gethings, Yasset Perez-Riverol, Nic
  Bloomfield, Stephen Tate, Odile Schiltz, Lennart Martens, Dieter Deforce, and
  Maarten Dhaenens.
\newblock A comprehensive lfq benchmark dataset on modern day acquisition
  strategies in proteomics.
\newblock {\em Scientific Data}, 9(1), March 2022.

\bibitem{vaswani:attention}
A.~Vaswani, N.~Shazeer, N.~Parmar, J.~Uszkoreit, L.~Jones, A.~N. Gomez,
  {\L}.~Kaiser, and I.~Polosukhin.
\newblock Attention is all you need.
\newblock {\em Advances in Neural Information Processing Systems}, 30, 2017.

\bibitem{xu2023pgpointnovo}
Xiaofang Xu, Chunde Yang, Qiang He, Kunxian Shu, Yuan Xinpu, Zhiguang Chen,
  Yunping Zhu, and Tao Chen.
\newblock {PGPointNovo}: an efficient neural network-based tool for parallel de
  novo peptide sequencing.
\newblock {\em Bioinformatics Advances}, 3(1), January 2023.

\bibitem{yang2019pnovo}
H.~Yang, H.~Chi, W.~Zeng, W.~Zhou, and S.~He.
\newblock {pNovo} 3: precise de novo peptide sequencing using a
  learning-to-rank framework.
\newblock {\em Bioinformatics}, 35(14):i83--i90, 2019.

\bibitem{yang2024introducing}
Tingpeng Yang, Tianze Ling, Boyan Sun, Zhendong Liang, Fan Xu, Xiansong Huang,
  Linhai Xie, Yonghong He, Leyuan Li, Fuchu He, et~al.
\newblock Introducing {$\pi$-HelixNovo} for practical large-scale de novo
  peptide sequencing.
\newblock {\em Briefings in Bioinformatics}, 25(2):bbae021, 2024.

\bibitem{yilmaz2022denovo}
M.~Yilmaz, W.~E. Fondrie, W.~Bittremieux, S.~Oh, and W.~S. Noble.
\newblock {\em De novo} mass spectrometry peptide sequencing with a transformer
  model.
\newblock In {\em Proceedings of the International Conference on Machine
  Learning}, pages 25514--25522, 2022.

\bibitem{zolg:proteometools}
Daniel~Paul Zolg, Mathias Wilhelm, Tobias Schmidt, Guillaume M{\'e}dard,
  Johannes Zerweck, Tobias Knaute, Holger Wenschuh, Ulf Reimer, Karsten
  Schnatbaum, and Bernhard Kuster.
\newblock {ProteomeTools}: Systematic characterization of 21 post-translational
  protein modifications by liquid chromatography tandem mass spectrometry
  ({LC-MS/MS}) using synthetic peptides.
\newblock {\em Mol. Cell. Proteomics}, 17(9):1850--1863, 9 2018.

\end{thebibliography}
